# Supplementary material for: Inhibition of Proliferation and Induction of Apoptosis in Prostatic Carcinoma DU145 Cells by Polysaccharides from Yunnan Rosa roxburghii Tratt
Source: Molecules. 2024 Apr 1;29(7):1575. doi: 10.3390/molecules29071575 (PMC11013296; doi:10.3390/molecules29071575)
Supplement: Supplementary file 1 [file molecules-29-01575-s001.zip]

Archive with 1 entries (1 files):
- molecules-2797167-supplementary.pdf
